# Supplementary material for: Preliminary characterisation of the spatial immune and vascular environment in triple negative basal breast carcinomas using multiplex fluorescent immunohistochemistry
Source: PLoS One. 2025 Jan 10;20(1):e0317331. doi: 10.1371/journal.pone.0317331 (PMC11723538; doi:10.1371/journal.pone.0317331)
Supplement: S1 Table — Showing the BVs quantified in each phenotype in a single sample as an example, using HALO AI software (supporting data for Fig 3C). (XLSX) [file pone.0317331.s007.xlsx]

## Sheet: HALO AI BV#
Classifier used: 1_010622T7
Classify: entire image
CD31 BV						CD31 VCAM1 BV						CD31 ICAM1 BV						CD31 PD-L1 BV						CD31 VCAM1 ICAM1 BV						CD31 ICAM1 PD-L1 BV						CD31 VCAM1 PD-L1
	Length (µm)	Area (µm^2)	Comments	Type			Length (µm)	Area (µm^2)	Comments	Type			Length (µm)	Area (µm^2)	Comments	Type			Length (µm)	Area (µm^2)	Comments	Type			Length (µm)	Area (µm^2)	Comments	Type									Length (µm)	Area (µm^2)	Comments	Type
1	128.08	655.74	0	Polygon	+	1	65.09	240.8	0	Polygon	−	1	62.79	208.96	0	Polygon	+	1	93.3	370.41	0	Polygon	+	1	83.39	264.69	0	Polygon	+		Length (µm)	Area (µm^2)	Comments	Type		1	122.89	610.97	0	Polygon	+
2	83.39	364.19	0	Polygon	+	2	145.66	1215.96	0	Polygon	+	2	79.89	296.53	0	Polygon	+	2	65.78	229.86	0	Polygon	+	2	82.71	221.9	0	Polygon	+	1	105.48	407.97	0	Polygon	+	2	93.02	316.43	0	Polygon	+
3	67.43	292.55	0	Polygon	+	3	84.56	340.31	0	Polygon	+	3	119.69	575.64	0	Polygon	+	3	56.63	197.02	0	Polygon	+	3	297.65	1148.3	0	Polygon	+	2	99.35	511.46	0	Polygon	+	3	56.15	197.02	0	Polygon	+
4	94.19	443.8	0	Polygon	+	4	72.11	244.78	0	Polygon	+	4	120.75	401.01	0	Polygon	+	4	64.61	216.92	0	Polygon	+	4	1241.07	5204.9	0	Polygon	+	3	68.6	240.8	0	Polygon	+	4	124.99	742.06	0	Polygon	+
5	61.79	197.02	0	Polygon	+	5	67.43	256.72	0	Polygon	+	5	95.75	527.88	0	Polygon	+	5	83.98	372.65	0	Polygon	+	5	93.99	348.27	0	Polygon	+	4	91.86	447.78	0	Polygon	+	5	203.56	774.65	0	Polygon	+
6	84.39	387.08	0	Polygon	+	6	61.3	264.69	0	Polygon	+	6	62.06	231.6	0	Polygon	+	6	74.83	273.14	0	Polygon	+	6	68.6	300.51	0	Polygon	+							6	119.59	312.45	0	Polygon	+
7	61.3	197.02	0	Polygon	+	7	78.23	268.67	0	Polygon	+	7	58.97	224.88	0	Polygon	+	7	105.48	388.07	0	Polygon	+	7	133.21	567.18	0	Polygon	+							7	71.11	272.15	0	Polygon	+
8	59.65	216.92	0	Polygon	+	8	403.4	2288.88	0	Polygon	+	8	95.36	360.21	0	Polygon	+	8	75.9	300.51	0	Polygon	+	8	284.72	1184.12	0	Polygon	+							8	118.9	527.38	0	Polygon	+
9	66.46	256.72	0	Polygon	+	9	83.78	383.1	0	Polygon	+	9	179.24	784.11	0	Polygon	+	9	212.51	1121.18	0	Polygon	+	9	80.57	201	0	Polygon	+							9	170.57	626.89	0	Polygon	+
10	141.24	990.33	0	Polygon	+	10	67.01	279.11	0	Polygon	+	10	69.6	211.95	0	Polygon	+	10	136.78	375.88	0	Polygon	+	10	106.45	348.27	0	Polygon	+							10	66.46	252.74	0	Polygon	+
11	170.67	1005.51	0	Polygon	+	11	224.65	1591.84	0	Polygon	+	11	65.78	208.96	0	Polygon	+	11	86.04	401.01	0	Polygon	+	11	287.82	1051.28	0	Polygon	+							11	200.84	1359.25	0	Polygon	+
12	83.39	300.51	0	Polygon	+	12	222.93	1388.35	0	Polygon	+	12	56.63	216.92	0	Polygon	+	12	99.15	316.43	0	Polygon	+	12	96.22	266.92	0	Polygon	+							12	76.1	252.74	0	Polygon	+
13	120.27	551.26	0	Polygon	+	13	61.3	201	0	Polygon	+	13	228.09	1092.57	0	Polygon	+	13	142.07	821.92	0	Polygon	+	13	65.78	288.57	0	Polygon	+							13	146.59	719.68	0	Polygon	+
14	103.73	376.63	0	Polygon	+	14	69.08	216.92	0	Polygon	−	14	115.49	820.18	0	Polygon	+	14	58.48	209.96	0	Polygon	+	14	98.67	447.78	0	Polygon	+							14	56.15	208.96	0	Polygon	+
15	77.06	292.55	0	Polygon	+	15	62.65	223.14	0	Polygon	+	15	66.95	228.86	0	Polygon	+	15	83.88	248.76	0	Polygon	+	15	90.89	248.76	0	Polygon	+							15	132.93	514.69	0	Polygon	+
16	126.88	849.78	0	Polygon	+	16	78.23	244.78	0	Polygon	+	16	90.69	264.69	0	Polygon	+	16	95.36	440.81	0	Polygon	+	16	61.01	236.33	0	Polygon	+							16	156.95	703.51	0	Polygon	+
17	73.76	208.96	0	Polygon	+	17	81.74	296.53	0	Polygon	+	17	83.88	256.72	0	Polygon	+	17	222.24	849.78	0	Polygon	+	17	105.48	423.89	0	Polygon	+							17	65.78	245.78	0	Polygon	+
18	79.81	238.32	0	Polygon	+	18	177.87	802.02	0	Polygon	+	18	62.65	285.33	0	Polygon	+	18	100.32	304.49	0	Polygon	+	18	68.6	204.98	0	Polygon	+							18	71.11	256.23	0	Polygon	+
19	106.65	491.56	0	Polygon	+	19	70.25	260.71	0	Polygon	+							19	87.87	312.45	0	Polygon	+	19	83.39	232.84	0	Polygon	+							19	107.33	372.15	0	Polygon	+
20	64.61	224.88	0	Polygon	+	20	95.85	443.8	0	Polygon	+							20	68.43	244.78	0	Polygon	+	20	112.48	495.54	0	Polygon	+							20	101.29	325.38	0	Polygon	+
21	84.36	427.87	0	Polygon	+	21	96.53	427.87	0	Polygon	−							21	73.33	254.73	0	Polygon	+	21	193.72	660.47	0	Polygon	+							21	62.96	228.86	0	Polygon	+
22	87.38	288.57	0	Polygon	+	22	100.8	555.24	0	Polygon	+							22	228.29	1352.78	0	Polygon	+	22	74.62	263.44	0	Polygon	+							22	66.63	227.87	0	Polygon	+
23	123.95	714.45	0	Polygon	+	23	148.48	778.13	0	Polygon	+							23	104.75	361.7	0	Polygon	+	23	70.84	245.28	0	Polygon	+							23	65.78	224.88	0	Polygon	+
24	123.13	436.83	0	Polygon	+	24	58.97	248.76	0	Polygon	+							24	62.55	246.53	0	Polygon	+	24	63.95	210.95	0	Polygon	+							24	101.97	622.91	0	Polygon	+
25	86.94	288.82	0	Polygon	+	25	294.55	1718.46	0	Polygon	+							25	133.21	611.96	0	Polygon	+	25	201.91	909.98	0	Polygon	+							25	171.43	1508.51	0	Polygon	+
26	76.58	268.67	0	Polygon	+	26	54.98	197.02	0	Polygon	+							26	84.56	261.7	0	Polygon	+	26	529.24	2274.45	0	Polygon	+							26	453.99	3812.07	0	Polygon	+
27	92.82	364.19	0	Polygon	+	27	59.65	197.02	0	Polygon	+							27	91.06	359.22	0	Polygon	+	27	287.71	3798.13	0	Polygon	+							27	60.14	220.9	0	Polygon	+
28	105.96	396.03	0	Polygon	+	28	91.86	361.21	0	Polygon	+							28	180.02	786.59	0	Polygon	+	28	155.53	748.78	0	Polygon	+							28	101.49	567.18	0	Polygon	+
29	129.9	436.83	0	Polygon	+	29	54.49	197.02	0	Polygon	+							29	62.79	257.72	0	Polygon	+	29	100.34	473.03	0	Polygon	+							29	75.48	331.85	0	Polygon	+
30	103.14	523.4	0	Polygon	+	30	175.73	889.58	0	Polygon	+							30	66.36	273.14	0	Polygon	+	30	124.08	452	0	Polygon	+							30	221.04	1422.93	0	Polygon	+
31	222.99	940.83	0	Polygon	+	31	71.42	256.72	0	Polygon	−							31	107.13	403.99	0	Polygon	+	31	81.3	248.02	0	Polygon	+							31	133.41	750.27	0	Polygon	+
32	64.13	244.78	0	Polygon	+	32	79.4	320.41	0	Polygon	+							32	64.13	212.94	0	Polygon	+	32	240.06	905.5	0	Polygon	+							32	116.79	430.86	0	Polygon	+
33	166.78	965.21	0	Polygon	+	33	171.06	1717.47	0	Polygon	+							33	272.95	842.81	0	Polygon	+	33	156.77	606.74	0	Polygon	+							33	131.24	845.8	0	Polygon	+
34	75.9	332.35	0	Polygon	+	34	72.59	292.55	0	Polygon	+							34	65.61	264.69	0	Polygon	+	34	693.49	2749.34	0	Polygon	+							34	64.61	201	0	Polygon	+
35	150.82	869.68	0	Polygon	+	35	243.74	1700.55	0	Polygon	+							35	72.59	344.29	0	Polygon	+	35	68.6	236.82	0	Polygon	+							35	70.25	288.57	0	Polygon	+
36	64.61	272.65	0	Polygon	+	36	96.33	204.98	0	Polygon	+							36	140.02	694.55	0	Polygon	+	36	156.26	432.85	0	Polygon	+							36	228.03	1222.18	0	Polygon	+
37	128.25	614.95	0	Polygon	+	37	144.38	660.72	0	Polygon	+							37	112.66	388.07	0	Polygon	+	37	116.76	447.78	0	Polygon	+							37	61.88	212.94	0	Polygon	+
38	831.57	5642.47	0	Polygon	+	38	61.79	232.84	0	Polygon	+							38	66.53	246.28	0	Polygon	+	38	68.6	232.84	0	Polygon	+							38	158.12	567.18	0	Polygon	+
39	93.99	368.17	0	Polygon	+	39	174.02	1042.57	0	Polygon	+							39	142.36	901.52	0	Polygon	+	39	87.18	376.13	0	Polygon	+							39	174.44	1130.14	0	Polygon	+
40	123.58	479.62	0	Polygon	+	40	74.76	327.37	0	Polygon	+							40	86.7	328.37	0	Polygon	+	40	78.92	244.78	0	Polygon	+							40	104.99	380.11	0	Polygon	+
41	96.53	503.5	0	Polygon	+	41	79.4	228.86	0	Polygon	+							41	103.83	591.06	0	Polygon	+	41	110.64	364.19	0	Polygon	+							41	68.28	263.69	0	Polygon	+
42	84.56	276.63	0	Polygon	+	42	57.31	224.88	0	Polygon	+							42	86.31	320.91	0	Polygon	+	42	71.42	260.71	0	Polygon	+							42	79.78	382.1	0	Polygon	+
43	101.49	435.84	0	Polygon	+	43	167.55	519.42	0	Polygon	+							43	90.79	364.69	0	Polygon	+	43	96.33	336.33	0	Polygon	+							43	82.71	384.09	0	Polygon	+
44	68.6	244.78	0	Polygon	+	44	94.68	340.31	0	Polygon	+							44	105.48	380.11	0	Polygon	+	44	108.3	435.84	0	Polygon	+							44	148.2	718.43	0	Polygon	+
45	142.36	606.99	0	Polygon	+	45	102.66	384.09	0	Polygon	+							45	107.99	489.32	0	Polygon	+	45	81.05	415.93	0	Polygon	+							45	121.85	402.5	0	Polygon	+
46	195.86	782.86	0	Polygon	+	46	195.15	1291.58	0	Polygon	+							46	70.25	308.47	0	Polygon	+	46	66.26	220.9	0	Polygon	+							46	65.12	242.79	0	Polygon	+
47	107.82	587.08	0	Polygon	+	47	98.36	359.46	0	Polygon	+							47	100.9	308.97	0	Polygon	+	47	191.86	1731.15	0	Polygon	−							47	73.76	201	0	Polygon	+
48	147.72	634.85	0	Polygon	+	48	72.11	256.72	0	Polygon	+							48	98.67	507.48	0	Polygon	+	48	80.09	248.76	0	Polygon	+							48	134.38	865.7	0	Polygon	+
49	113.94	587.08	0	Polygon	+	49	107.13	591.06	0	Polygon	+							49	60.14	216.92	0	Polygon	+	49	495.16	2629.69	0	Polygon	+							49	245.76	2321.97	0	Polygon	+
50	145.49	495.54	0	Polygon	+	50	1299.85	10744.6	0	Polygon	+							50	66.95	208.96	0	Polygon	+	50	107.33	304.49	0	Polygon	+							50	97.5	300.51	0	Polygon	+
51	87.38	324.39	0	Polygon	+	51	171.26	1064.71	0	Polygon	+							51	65.29	240.8	0	Polygon	+	51	80.57	236.82	0	Polygon	+							51	301.16	1839.86	0	Polygon	+
52	247.15	1315.47	0	Polygon	+	52	88.1	318.67	0	Polygon	+							52	89.52	381.11	0	Polygon	+	52	135.09	560.22	0	Polygon	+							52	275.97	1725.43	0	Polygon	+
53	73.76	356.23	0	Polygon	+	53	71.42	224.88	0	Polygon	+							53	70.94	288.57	0	Polygon	+	53	79.89	232.84	0	Polygon	+							53	120.65	548.77	0	Polygon	+
54	371.61	2501.57	0	Polygon	+	54	82.22	224.88	0	Polygon	+							54	85.21	319.41	0	Polygon	+	54	188.39	455.74	0	Polygon	+							54	104.31	292.55	0	Polygon	+
55	137.2	722.41	0	Polygon	+	55	442.43	2773.97	0	Polygon	+							55	99.53	425.88	0	Polygon	+	55	134.86	583.1	0	Polygon	+							55	57.8	208.96	0	Polygon	+
56	66.63	271.4	0	Polygon	+	56	110.14	452.75	0	Polygon	+							56	64.61	240.8	0	Polygon	+	56	116.34	436.83	0	Polygon	+							56	165.61	921.42	0	Polygon	+
57	75.64	325.88	0	Polygon	+	57	202.53	661.22	0	Polygon	+							57	91.37	201	0	Polygon	+	57	84.56	292.55	0	Polygon	+							57	273.12	2555.06	0	Polygon	+
58	71.8	244.54	0	Polygon	+	58	147.22	578.63	0	Polygon	+							58	429.46	3369.51	0	Polygon	+	58	368.49	1720.95	0	Polygon	+							58	225.75	1677.67	0	Polygon	+
59	161.99	784.35	0	Polygon	+	59	91.86	232.84	0	Polygon	+							59	121.75	474.64	0	Polygon	+	59	119.88	488.08	0	Polygon	+							59	96.02	346.28	0	Polygon	+
60	65.37	209.71	0	Polygon	+	60	85.53	407.97	0	Polygon	+							60	125.23	579.12	0	Polygon	+	60	93.02	296.53	0	Polygon	+							60	81.74	336.33	0	Polygon	+
61	172.83	839.95	0	Polygon	+	61	228.96	1507.01	0	Polygon	+							61	267.1	2071.71	0	Polygon	+	61	57	210.21	0	Polygon	+							61	66.52	223.89	0	Polygon	+
62	648.85	4609.85	0	Polygon	+	62	87.38	376.13	0	Polygon	+							62	124.93	717.44	0	Polygon	+	62	89.89	205.73	0	Polygon	+							62	175.15	997.55	0	Polygon	+
63	87.38	224.88	0	Polygon	+	63	103.34	467.68	0	Polygon	+							63	90.03	361.21	0	Polygon	+	63	226.89	783.61	0	Polygon	+							63	67.91	264.69	0	Polygon	+
64	87.89	409.96	0	Polygon	+	64	95.85	304.49	0	Polygon	+							64	81.05	284.59	0	Polygon	+	64	239.21	785.35	0	Polygon	+							64	121.16	427.87	0	Polygon	+
65	188.39	901.52	0	Polygon	+	65	178.58	1156.26	0	Polygon	+							65	86.8	420.41	0	Polygon	+	65	69.77	308.47	0	Polygon	+							65	83.19	344.29	0	Polygon	+
66	109.95	511.46	0	Polygon	+	66	71.42	248.76	0	Polygon	+							66	69.35	271.15	0	Polygon	+	66	59.37	224.14	0	Polygon	+							66	178.07	1590.1	0	Polygon	+
67	90.69	503.5	0	Polygon	+	67	159.29	813.96	0	Polygon	+							67	153.64	1024.91	0	Polygon	+	67	242.61	920.93	0	Polygon	+							67	102.66	539.32	0	Polygon	+
68	87.38	356.23	0	Polygon	+	68	141.67	463.7	0	Polygon	+							68	129.9	762.21	0	Polygon	+	68	174.56	877.64	0	Polygon	+							68	195.92	1193.32	0	Polygon	+
69	115.39	618.43	0	Polygon	+	69	272.44	1795.33	0	Polygon	+							69	62.47	204.98	0	Polygon	+	69	144.08	630.37	0	Polygon	+							69	89.03	304.49	0	Polygon	+
70	86.21	423.89	0	Polygon	+	70	66.95	292.55	0	Polygon	+							70	63.44	220.9	0	Polygon	+	70	215.32	931.5	0	Polygon	+							70	144.69	670.67	0	Polygon	+
71	98.94	425.64	0	Polygon	+	71	101.49	220.9	0	Polygon	+							71	90.2	296.53	0	Polygon	+	71	241.76	1242.33	0	Polygon	+							71	55.66	216.92	0	Polygon	+
72	216.29	1801.55	0	Polygon	+	72	98.18	260.71	0	Polygon	+							72	121.72	373.15	0	Polygon	+	72	63.02	209.21	0	Polygon	+							72	73.07	232.84	0	Polygon	+
73	98.67	328.37	0	Polygon	+	73	103.4	296.78	0	Polygon	+							73	150.24	648.28	0	Polygon	+	73	86.21	212.94	0	Polygon	+							73	271.07	2998.61	0	Polygon	+
74	245.98	1283.62	0	Polygon	+	74	163.96	475.64	0	Polygon	+							74	78.92	232.84	0	Polygon	+	74	94.96	281.85	0	Polygon	+							74	61.79	197.02	0	Polygon	+
75	140.95	747.79	0	Polygon	+	75	77.75	288.57	0	Polygon	+							75	82.22	340.31	0	Polygon	+	75	248.18	1012.97	0	Polygon	+							75	73.76	301.5	0	Polygon	+
76	173.59	770.17	0	Polygon	+	76	63.23	204.98	0	Polygon	+							76	98.67	463.7	0	Polygon	+	76	75.41	197.02	0	Polygon	+							76	112.97	435.84	0	Polygon	+
77	197.33	993.07	0	Polygon	+	77	84.61	259.96	0	Polygon	+							77	118.66	605.24	0	Polygon	+	77	57.31	201	0	Polygon	+							77	62.27	228.86	0	Polygon	+
78	768.84	5516.6	0	Polygon	+	78	59.69	222.4	0	Polygon	+							78	77.16	257.22	0	Polygon	+	78	77.78	218.42	0	Polygon	+							78	82.22	400.01	0	Polygon	+
79	104.31	547.28	0	Polygon	+	79	211.58	820.92	0	Polygon	+							79	84.56	212.94	0	Polygon	+	79	91.86	268.67	0	Polygon	+							79	203.75	754.25	0	Polygon	+
80	73.56	332.35	0	Polygon	+	80	146.77	612.71	0	Polygon	+							80	93.02	384.09	0	Polygon	+	80	59.48	202.99	0	Polygon	+							80	98.67	308.47	0	Polygon	+
81	63.44	216.92	0	Polygon	+	81	266.12	1350.79	0	Polygon	+							81	68.12	260.71	0	Polygon	+	81	84.46	297.02	0	Polygon	+							81	78.23	256.72	0	Polygon	+
82	62.47	216.92	0	Polygon	+	82	87.87	332.35	0	Polygon	+							82	78.72	308.47	0	Polygon	+	82	230.91	1037.84	0	Polygon	+							82	86.21	197.02	0	Polygon	+
83	108.3	595.04	0	Polygon	+	83	333.12	1589.6	0	Polygon	+							83	96.33	439.82	0	Polygon	+	83	131.56	511.46	0	Polygon	+							83	67.43	280.61	0	Polygon	+
84	78.72	268.67	0	Polygon	+	84	78.72	276.63	0	Polygon	+							84	68.29	203.74	0	Polygon	+	84	87.38	220.9	0	Polygon	+							84	1784.94	24192.1	0	Polygon	+
85	73.1	283.59	0	Polygon	+	85	88.24	431.61	0	Polygon	+							85	63.44	197.02	0	Polygon	+	85	64.13	216.92	0	Polygon	+							85	535	4676.77	0	Polygon	+
86	80.29	279.86	0	Polygon	+	86	63.44	201	0	Polygon	+							86	88.55	288.57	0	Polygon	+	86	154.23	798.53	0	Polygon	+							86	438.07	4304.37	0	Polygon	+
87	103.87	564.2	0	Polygon	+	87	58.48	204.98	0	Polygon	+							87	106.35	455.24	0	Polygon	+	87	125.9	403	0	Polygon	+							87	82.96	266.18	0	Polygon	+
88	59.65	232.84	0	Polygon	+	88	111.38	397.03	0	Polygon	+							88	133.79	643.3	0	Polygon	+	88	126.78	709.72	0	Polygon	+							88	159.9	1019.44	0	Polygon	+
89	246.67	973.17	0	Polygon	+	89	71.54	202.49	0	Polygon	+							89	53.32	201	0	Polygon	+	89	76.58	320.41	0	Polygon	+							89	165.34	977.15	0	Polygon	+
90	69.28	268.67	0	Polygon	+	90	95.36	252.74	0	Polygon	+							90	78.23	372.15	0	Polygon	+	90	188.11	824.65	0	Polygon	+							90	162.01	850.28	0	Polygon	+
91	123.4	511.46	0	Polygon	+	91	65.96	213.19	0	Polygon	+							91	92.82	240.8	0	Polygon	+	91	102.49	377.13	0	Polygon	+							91	255.73	1075.66	0	Polygon	+
92	219.25	1126.41	0	Polygon	+	92	85.42	328.87	0	Polygon	+							92	65.29	260.71	0	Polygon	+	92	84.6	232.35	0	Polygon	+							92	95.95	304.99	0	Polygon	+
93	87.38	316.43	0	Polygon	+	93	66.95	213.94	0	Polygon	+							93	88.24	401.75	0	Polygon	+	93	56.87	223.39	0	Polygon	+							93	99.94	469.17	0	Polygon	+
94	127.57	499.52	0	Polygon	+	94	61.2	197.52	0	Polygon	+							94	136.03	531.36	0	Polygon	+	94	75.41	224.88	0	Polygon	+							94	70.94	273.64	0	Polygon	+
95	57.8	197.02	0	Polygon	+	95	61.79	260.71	0	Polygon	+							95	158.8	893.56	0	Polygon	+	95	62.52	234.58	0	Polygon	+							95	83.29	328.87	0	Polygon	+
96	84.36	308.47	0	Polygon	+	96	74.97	272.4	0	Polygon	+							96	82.22	344.29	0	Polygon	+	96	338.6	1435.87	0	Polygon	+							96	133.99	623.4	0	Polygon	+
97	64.13	280.61	0	Polygon	−	97	66.26	224.88	0	Polygon	+							97	105.48	415.93	0	Polygon	+	97	75.9	197.02	0	Polygon	+							97	61.1	228.86	0	Polygon	+
98	101.49	392.05	0	Polygon	+	98	93.12	340.81	0	Polygon	+							98	62.65	213.69	0	Polygon	+	98	137.88	539.32	0	Polygon	+							98	60.99	222.15	0	Polygon	+
99	91.86	400.01	0	Polygon	+	99	217.08	1012.97	0	Polygon	+							99	73.07	232.84	0	Polygon	+	99	185.74	836.1	0	Polygon	+							99	62.96	252.74	0	Polygon	−
100	56.15	212.94	0	Polygon	+	100	72.42	245.78	0	Polygon	+							100	66.26	284.59	0	Polygon	+													100	73.86	205.48	0	Polygon	+
101	56.63	204.98	0	Polygon	+	101	260.98	1761.25	0	Polygon	+							101	122.61	497.53	0	Polygon	+													101	118.2	783.73	0	Polygon	+
102	65.29	264.69	0	Polygon	+	102	157.21	1554.03	0	Polygon	+							102	118.78	613.2	0	Polygon	+													102	188.91	1081.88	0	Polygon	+
103	239.17	1287.6	0	Polygon	+	103	70.25	204.98	0	Polygon	+							103	158.32	1080.63	0	Polygon	+													103	73.76	284.59	0	Polygon	+
104	187.87	860.23	0	Polygon	+	104	79.5	368.67	0	Polygon	+							104	93.51	443.8	0	Polygon	+													104	439.87	2854.32	0	Polygon	+
105	161.72	795.55	0	Polygon	+	105	73.17	237.32	0	Polygon	+							105	90	256.72	0	Polygon	+													105	65.78	284.59	0	Polygon	+
106	56.15	201	0	Polygon	+	106	94.68	419.91	0	Polygon	+							106	125.91	364.19	0	Polygon	+													106	78.23	328.37	0	Polygon	+
107	143.37	533.85	0	Polygon	+	107	125.43	443.8	0	Polygon	+							107	86.7	403.99	0	Polygon	+													107	231.43	1233.87	0	Polygon	+
108	68.12	264.69	0	Polygon	+	108	69.47	204.98	0	Polygon	+							108	132.72	766.19	0	Polygon	+													108	86.7	316.43	0	Polygon	+
109	69.77	264.69	0	Polygon	+	109	99.9	537.33	0	Polygon	+							109	87.38	352.25	0	Polygon	+													109	136.03	618.93	0	Polygon	+
110	98.93	371.65	0	Polygon	+	110	106.52	266.92	0	Polygon	+							110	74.24	232.84	0	Polygon	+													110	229.71	1285.12	0	Polygon	+
111	57.31	208.96	0	Polygon	+	111	72.18	234.58	0	Polygon	+							111	90	312.45	0	Polygon	+													111	158.97	755.99	0	Polygon	+
112	100.32	320.41	0	Polygon	+	112	191.24	957.99	0	Polygon	+							112	77.04	273.89	0	Polygon	+													112	274.98	1642.34	0	Polygon	+
113	393.33	2058.77	0	Polygon	+	113	72.59	312.45	0	Polygon	+							113	196.75	1152.77	0	Polygon	+													113	84.56	320.41	0	Polygon	+
114	64.61	288.57	0	Polygon	+	114	76.28	246.28	0	Polygon	+							114	63.47	239.81	0	Polygon	+													114	110.64	487.58	0	Polygon	+
115	100.12	459.72	0	Polygon	+	115	87.76	294.04	0	Polygon	+							115	251.73	1411.49	0	Polygon	+													115	79.4	336.33	0	Polygon	+
116	617.8	3122.49	0	Polygon	+	116	562.36	2617	0	Polygon	+							116	58.97	202	0	Polygon	+													116	81.05	316.43	0	Polygon	+
117	66.95	268.67	0	Polygon	+	117	78.23	284.59	0	Polygon	+							117	124.59	410.96	0	Polygon	+													117	91.86	308.47	0	Polygon	+
118	86.21	280.61	0	Polygon	+	118	331.82	1443.08	0	Polygon	+							118	142.84	722.41	0	Polygon	+													118	75.41	220.9	0	Polygon	+
119	146.83	455.74	0	Polygon	+	119	91.86	535.34	0	Polygon	+							119	84.26	338.32	0	Polygon	+													119	67.63	208.96	0	Polygon	+
120	74.24	260.71	0	Polygon	+	120	145.18	571.16	0	Polygon	+							120	110.44	364.19	0	Polygon	+													120	73.07	304.49	0	Polygon	+
121	74.93	268.67	0	Polygon	+	121	71.42	324.39	0	Polygon	+							121	197.82	763.21	0	Polygon	+													121	81.05	336.33	0	Polygon	+
122	140.74	899.53	0	Polygon	+	122	207.45	746.29	0	Polygon	+							122	67.83	256.48	0	Polygon	+													122	119.1	694.55	0	Polygon	+
123	77.8	213.94	0	Polygon	+	123	67.43	292.55	0	Polygon	+							123	168.92	1020.93	0	Polygon	+													123	316.84	1566.22	0	Polygon	+
124	231.88	1851.43	0	Polygon	+	124	79.4	208.96	0	Polygon	+							124	121.92	949.28	0	Polygon	+													124	102.49	622.91	0	Polygon	+
125	76.58	344.29	0	Polygon	+	125	136.92	567.18	0	Polygon	+							125	80.37	304.49	0	Polygon	+													125	58.05	207.22	0	Polygon	+
126	117.45	588.08	0	Polygon	+	126	130.08	449.77	0	Polygon	+							126	68.6	197.02	0	Polygon	+													126	155.53	589.07	0	Polygon	+
127	66.95	288.57	0	Polygon	+	127	133.04	548.28	0	Polygon	+							127	117.45	523.4	0	Polygon	+													127	60.14	232.84	0	Polygon	+
128	70.94	304.49	0	Polygon	+	128	57.8	228.86	0	Polygon	+							128	79.72	348.52	0	Polygon	+													128	123.09	575.14	0	Polygon	+
129	80.27	324.64	0	Polygon	+	129	130.49	505.99	0	Polygon	+							129	77.06	201	0	Polygon	+													129	89.52	396.03	0	Polygon	+
130	414.9	2318.48	0	Polygon	+	130	62.96	208.96	0	Polygon	+							130	83.88	376.13	0	Polygon	+													130	101.49	467.68	0	Polygon	+
131	173.94	975.16	0	Polygon	+	131	127.77	723.41	0	Polygon	+							131	214.95	1315.47	0	Polygon	+													131	154.84	1133.37	0	Polygon	+
132	249.39	1129.89	0	Polygon	+	132	419.02	2229.92	0	Polygon	+							132	143.04	889.58	0	Polygon	+													132	86.7	328.37	0	Polygon	+
133	67.63	213.94	0	Polygon	+	133	186.05	969.19	0	Polygon	+							133	152.75	1016.2	0	Polygon	+													133	98.18	507.48	0	Polygon	+
134	72.59	216.92	0	Polygon	+	134	204.39	1553.04	0	Polygon	+							134	357.96	2832.18	0	Polygon	+													134	71.42	204.98	0	Polygon	+
135	129.9	690.57	0	Polygon	+	135	676.84	4310.84	0	Polygon	+							135	76.1	316.43	0	Polygon	+													135	74.24	332.35	0	Polygon	+
136	67.53	261.2	0	Polygon	+	136	145.86	595.04	0	Polygon	+							136	84.56	236.82	0	Polygon	+													136	70.94	264.69	0	Polygon	+
137	163.28	730.37	0	Polygon	+	137	57.31	201	0	Polygon	+							137	78.23	240.8	0	Polygon	+													137	80.57	392.05	0	Polygon	+
138	119.59	519.42	0	Polygon	+	138	133.89	451.76	0	Polygon	+							138	66.95	232.84	0	Polygon	+													138	107.13	407.97	0	Polygon	+
139	146.35	555.24	0	Polygon	+	139	78.23	352.25	0	Polygon	+							139	117.45	292.55	0	Polygon	+													139	219.32	1327.9	0	Polygon	+
140	107.33	463.7	0	Polygon	+	140	75.9	232.84	0	Polygon	+							140	102.69	536.09	0	Polygon	+													140	104.31	535.34	0	Polygon	+
141	65.29	244.78	0	Polygon	+	141	76.58	296.53	0	Polygon	+							141	127.57	364.19	0	Polygon	+													141	109.37	332.85	0	Polygon	+
142	68.12	280.61	0	Polygon	+	142	80.67	293.79	0	Polygon	+							142	103.83	340.31	0	Polygon	+													142	103.17	388.07	0	Polygon	+
143	91.37	376.13	0	Polygon	+	143	61.79	252.74	0	Polygon	+							143	67.43	232.84	0	Polygon	+													143	130.97	472.15	0	Polygon	+
144	78.23	268.67	0	Polygon	+	144	79.09	329.12	0	Polygon	+							144	77.55	208.96	0	Polygon	+													144	139.34	571.16	0	Polygon	+
145	139.34	647.78	0	Polygon	+	145	117.93	591.06	0	Polygon	+							145	93.02	487.58	0	Polygon	+													145	92.34	471.66	0	Polygon	+
146	66.26	240.8	0	Polygon	+	146	85.04	443.8	0	Polygon	+							146	57.8	204.98	0	Polygon	+													146	206.33	984.36	0	Polygon	+
147	121.92	475.64	0	Polygon	+	147	136.03	618.93	0	Polygon	+							147	61.3	236.82	0	Polygon	+													147	79.4	284.59	0	Polygon	+
148	74.24	197.02	0	Polygon	+	148	89.03	325.38	0	Polygon	+							148	124.16	396.53	0	Polygon	+													148	141.19	419.91	0	Polygon	+
149	114.63	543.3	0	Polygon	+	149	56.15	208.96	0	Polygon	+							149	109.95	400.01	0	Polygon	+													149	62.64	236.57	0	Polygon	+
150	373.27	2635.16	0	Polygon	+	150	97.7	388.07	0	Polygon	+							150	62.96	208.96	0	Polygon	+													150	94.24	324.14	0	Polygon	+
151	201.47	961.23	0	Polygon	+	151	54.49	197.02	0	Polygon	+							151	287.64	1420.44	0	Polygon	+													151	65.78	244.78	0	Polygon	+
152	89.72	459.72	0	Polygon	+	152	160.56	527.88	0	Polygon	+							152	70.94	285.58	0	Polygon	+													152	665.86	6665.39	0	Polygon	+
153	65.29	236.82	0	Polygon	+	153	69.34	235.33	0	Polygon	+							153	71.9	300.51	0	Polygon	+													153	66.26	228.86	0	Polygon	+
154	64.13	264.69	0	Polygon	+	154	81.74	260.71	0	Polygon	+							154	68.7	245.28	0	Polygon	+													154	180.46	833.36	0	Polygon	+
155	143.22	993.32	0	Polygon	+	155	152.68	487.58	0	Polygon	+							155	511.61	3460.06	0	Polygon	+													155	342.61	2276.69	0	Polygon	+
156	119.5	495.79	0	Polygon	+	156	75.21	201.75	0	Polygon	+							156	152.5	663.7	0	Polygon	+													156	298.05	1660.25	0	Polygon	+
157	252.93	1779.41	0	Polygon	+	157	155.3	766.19	0	Polygon	+							157	71.42	212.94	0	Polygon	+													157	176.13	1030.13	0	Polygon	+
158	79.09	318.17	0	Polygon	+	158	80.57	248.76	0	Polygon	+							158	102.07	258.22	0	Polygon	+													158	195	1112.47	0	Polygon	+
159	95.95	316.93	0	Polygon	+	159	126.4	710.47	0	Polygon	+							159	67.53	277.12	0	Polygon	+													159	78.92	232.84	0	Polygon	+
160	120.17	587.58	0	Polygon	+	160	154.33	798.04	0	Polygon	+							160	89.13	340.81	0	Polygon	+													160	82.22	388.07	0	Polygon	+
161	73.17	221.4	0	Polygon	+	161	164.36	821.17	0	Polygon	+							161	90.1	360.71	0	Polygon	+													161	162.83	912.97	0	Polygon	+
162	58.97	224.88	0	Polygon	+	162	73.76	276.63	0	Polygon	+							162	157.63	1104.51	0	Polygon	+													162	269.27	1587.12	0	Polygon	+
163	161.04	488.08	0	Polygon	+	163	77.26	280.61	0	Polygon	+							163	91.37	264.69	0	Polygon	+													163	228.42	1249.54	0	Polygon	+
164	124.57	843.81	0	Polygon	+	164	66.95	224.88	0	Polygon	+							164	231.88	1591.1	0	Polygon	+													164	100.9	332.85	0	Polygon	+
165	332.4	2238.88	0	Polygon	+	165	61.3	201	0	Polygon	+							165	146.35	610.97	0	Polygon	+													165	183.71	985.11	0	Polygon	+
166	145.22	797.54	0	Polygon	+	166	57.49	205.73	0	Polygon	+							166	94.68	284.59	0	Polygon	+													166	109.36	483.1	0	Polygon	+
167	260.84	1709.26	0	Polygon	+	167	137.68	511.46	0	Polygon	+							167	103.83	515.44	0	Polygon	+													167	120.27	735.35	0	Polygon	+
168	223.41	1219.94	0	Polygon	+	168	438.52	1994.34	0	Polygon	+							168	113.94	447.78	0	Polygon	+
169	85.04	431.85	0	Polygon	+	169	90.72	368.92	0	Polygon	+							169	193.06	1219.94	0	Polygon	+
170	121.92	384.09	0	Polygon	+	170	101.49	316.43	0	Polygon	+							170	70.14	293.79	0	Polygon	+
171	140.02	559.22	0	Polygon	+	171	74.93	272.65	0	Polygon	+							171	111.12	504.49	0	Polygon	+
172	66.95	220.9	0	Polygon	+	172	69.08	228.86	0	Polygon	+							172	442.04	2672.97	0	Polygon	+
173	161.14	766.19	0	Polygon	+	173	109.47	730.37	0	Polygon	+							173	108.3	491.56	0	Polygon	+
174	70.25	232.84	0	Polygon	+	174	216.6	1044.81	0	Polygon	+							174	58.28	204.98	0	Polygon	+
175	89.03	372.15	0	Polygon	+	175	89.03	224.88	0	Polygon	+							175	85.04	292.55	0	Polygon	+
176	165.66	838.34	0	Polygon	+	176	343.47	1696.32	0	Polygon	+							176	136.81	693.06	0	Polygon	+
177	68.6	232.84	0	Polygon	+	177	58.38	209.46	0	Polygon	+							177	155.19	653.75	0	Polygon	+
178	54.98	208.96	0	Polygon	+	178	76.58	320.41	0	Polygon	+							178	398	2494.61	0	Polygon	+
179	98.67	392.05	0	Polygon	+	179	243.16	2123.45	0	Polygon	+							179	128.73	527.38	0	Polygon	+
180	72.15	214.19	0	Polygon	+	180	116.76	734.35	0	Polygon	+							180	68.97	275.88	0	Polygon	+
181	68.6	220.9	0	Polygon	+	181	87.28	293.04	0	Polygon	+							181	66.46	216.92	0	Polygon	+
182	64.61	236.82	0	Polygon	+	182	87.38	467.68	0	Polygon	+							182	170.46	1291.83	0	Polygon	+
183	79.4	316.43	0	Polygon	+	183	171.26	770.17	0	Polygon	+							183	155.88	810.47	0	Polygon	+
184	70.25	316.43	0	Polygon	+	184	385.13	1626.42	0	Polygon	+							184	136.13	643.3	0	Polygon	+
185	53.81	201	0	Polygon	+	185	70.25	272.65	0	Polygon	+							185	85.53	471.66	0	Polygon	+
186	66.95	240.8	0	Polygon	+	186	80.47	408.47	0	Polygon	+							186	91.86	364.19	0	Polygon	+
187	592.39	3629.47	0	Polygon	+	187	77.06	201	0	Polygon	+							187	137.68	539.32	0	Polygon	+
188	241.02	1765.23	0	Polygon	+	188	81.05	252.74	0	Polygon	+							188	71.93	301.5	0	Polygon	+
189	108.5	579.12	0	Polygon	+	189	181.76	791.57	0	Polygon	+							189	70.94	284.59	0	Polygon	+
190	149.59	902.52	0	Polygon	+	190	187.6	1495.07	0	Polygon	+							190	96.33	300.51	0	Polygon	+
191	122.65	720.17	0	Polygon	+	191	78.92	316.43	0	Polygon	+							191	115.6	591.06	0	Polygon	+
192	92.54	463.7	0	Polygon	+	192	90.2	368.17	0	Polygon	+							192	92.37	331.35	0	Polygon	+
193	123.58	746.29	0	Polygon	+	193	108.98	577.63	0	Polygon	+							193	183.18	1022.42	0	Polygon	+
194	120.27	439.82	0	Polygon	+	194	67.12	295.28	0	Polygon	+							194	148.08	814.7	0	Polygon	+
195	66.95	292.55	0	Polygon	+	195	167.61	827.89	0	Polygon	+							195	73.55	298.77	0	Polygon	+
196	439.9	2779.2	0	Polygon	+	196	96.36	437.83	0	Polygon	+							196	64.61	248.76	0	Polygon	+
197	144.69	869.68	0	Polygon	+	197	54.49	204.98	0	Polygon	+							197	148	507.48	0	Polygon	+
198	89.03	201	0	Polygon	+	198	144.21	591.06	0	Polygon	+							198	57.8	201	0	Polygon	+
199	209.62	1097.55	0	Polygon	+	199	70.25	220.9	0	Polygon	+							199	63.44	224.88	0	Polygon	+
200	216.43	1351.29	0	Polygon	+	200	213.48	1263.23	0	Polygon	+							200	80.09	308.47	0	Polygon	+
201	62.47	276.63	0	Polygon	+	201	77.06	356.23	0	Polygon	+							201	120.27	531.36	0	Polygon	+
202	76.58	292.55	0	Polygon	+	202	95.16	376.13	0	Polygon	+							202	105.38	456.23	0	Polygon	+
203	92.54	475.64	0	Polygon	+	203	113.94	316.43	0	Polygon	+							203	107.82	495.54	0	Polygon	+
204	67.63	268.67	0	Polygon	+	204	74.24	308.47	0	Polygon	+							204	78.92	341.3	0	Polygon	+
205	118.13	463.7	0	Polygon	+	205	202.49	1056.75	0	Polygon	+							205	97.01	324.39	0	Polygon	+
206	125.23	726.39	0	Polygon	+	206	100.04	244.78	0	Polygon	+							206	178.75	873.66	0	Polygon	+
207	101.49	348.27	0	Polygon	+	207	93.54	200.01	0	Polygon	+							207	96.53	340.31	0	Polygon	+
208	205.02	816.94	0	Polygon	+	208	80.57	407.97	0	Polygon	+							208	182.94	1005.26	0	Polygon	+
209	193.06	993.07	0	Polygon	+	209	64.16	203.74	0	Polygon	+							209	74.24	244.78	0	Polygon	+
210	69.08	208.96	0	Polygon	+	210	80.37	305.48	0	Polygon	+							210	61.3	209.96	0	Polygon	+
211	306.97	1507.01	0	Polygon	+	211	79.4	272.65	0	Polygon	+							211	84.08	232.84	0	Polygon	+
212	208.99	794.06	0	Polygon	+	212	183.23	985.11	0	Polygon	+							212	68.12	197.02	0	Polygon	+
213	116.76	475.64	0	Polygon	+	213	80.57	289.56	0	Polygon	+							213	75.41	260.71	0	Polygon	+
214	117.15	748.78	0	Polygon	+	214	201.67	1093.07	0	Polygon	+							214	123.58	658.73	0	Polygon	+
215	64.13	216.92	0	Polygon	+	215	66.95	244.78	0	Polygon	+							215	78.23	220.9	0	Polygon	+
216	64.13	240.8	0	Polygon	+	216	175.43	864.95	0	Polygon	+							216	66.95	260.71	0	Polygon	+
217	62.96	268.67	0	Polygon	+	217	104.7	347.77	0	Polygon	+							217	72.11	272.65	0	Polygon	+
218	218.84	969.68	0	Polygon	+	218	66.26	276.63	0	Polygon	+							218	116.28	595.04	0	Polygon	+
219	62.96	204.98	0	Polygon	+	219	72.59	296.53	0	Polygon	+							219	100.8	420.91	0	Polygon	+
220	104.31	407.97	0	Polygon	+	220	145.66	480.61	0	Polygon	+							220	83.39	396.03	0	Polygon	+
221	84.05	294.04	0	Polygon	+	221	174.08	798.04	0	Polygon	+							221	91.86	372.15	0	Polygon	+
222	160.35	846.3	0	Polygon	+	222	76.58	296.53	0	Polygon	+							222	98.08	516.93	0	Polygon	+
223	96.53	344.29	0	Polygon	+	223	62.96	240.8	0	Polygon	+							223	62.96	216.92	0	Polygon	+
224	82.22	292.55	0	Polygon	+	224	129.8	484.1	0	Polygon	+							224	116.76	766.19	0	Polygon	+
225	59.82	228.12	0	Polygon	+	225	74.73	272.65	0	Polygon	+							225	86.21	236.82	0	Polygon	+
226	169.78	591.81	0	Polygon	+	226	54.49	197.02	0	Polygon	+							226	77.06	280.61	0	Polygon	+
227	108.3	428.87	0	Polygon	+	227	98.67	491.56	0	Polygon	+							227	76.1	372.15	0	Polygon	+
228	99.15	563.2	0	Polygon	+	228	73.76	324.39	0	Polygon	+							228	159.87	1053.27	0	Polygon	+
229	116.28	531.36	0	Polygon	+	229	70.5	246.03	0	Polygon	+							229	163.21	740.82	0	Polygon	+
230	66.95	260.71	0	Polygon	+	230	97.01	380.11	0	Polygon	+							230	72.78	341.8	0	Polygon	+
231	184.71	713.46	0	Polygon	+	231	90.69	423.89	0	Polygon	+							231	102.94	357.72	0	Polygon	+
232	120.94	518.92	0	Polygon	+	232	89.03	403.99	0	Polygon	+							232	538.28	3833.46	0	Polygon	+
233	172.91	710.47	0	Polygon	+	233	168.33	993.56	0	Polygon	+							233	61.79	216.92	0	Polygon	+
234	91.86	288.57	0	Polygon	+	234	88.55	312.45	0	Polygon	+							234	97.5	622.91	0	Polygon	+
235	90	352.25	0	Polygon	+	235	66.26	220.9	0	Polygon	+							235	113.94	305.48	0	Polygon	+
236	185.36	809.98	0	Polygon	+	236	67.43	252.74	0	Polygon	+							236	84.36	300.51	0	Polygon	+
237	98.18	352.25	0	Polygon	+	237	76.55	287.82	0	Polygon	+							237	65.19	221.4	0	Polygon	+
238	162.79	1223.92	0	Polygon	+	238	82.22	388.07	0	Polygon	+							238	133.41	909.48	0	Polygon	+
239	90.06	479.99	0	Polygon	+	239	87.08	451.26	0	Polygon	+							239	119.79	524.4	0	Polygon	+
240	74.63	278.12	0	Polygon	+	240	206.12	802.02	0	Polygon	+							240	75.41	316.43	0	Polygon	+
241	57.31	197.02	0	Polygon	+	241	148.97	606.99	0	Polygon	+							241	67.43	256.72	0	Polygon	+
242	83.39	208.96	0	Polygon	+	242	72.69	253.24	0	Polygon	+							242	114.43	415.93	0	Polygon	+
243	217.77	1124.41	0	Polygon	+	243	377.93	1643.34	0	Polygon	+							243	98.67	372.15	0	Polygon	+
244	64.61	252.74	0	Polygon	+	244	94.19	376.13	0	Polygon	+							244	116.68	480.36	0	Polygon	+
245	62.47	204.98	0	Polygon	+	245	161.14	706.49	0	Polygon	+							245	136.03	563.2	0	Polygon	+
246	286.75	2256.29	0	Polygon	+	246	64.13	197.02	0	Polygon	+							246	68.12	264.69	0	Polygon	+
247	74.62	242.3	0	Polygon	+	247	155.67	596.29	0	Polygon	+							247	73.76	320.41	0	Polygon	+
248	77.16	225.38	0	Polygon	+	248	68.12	228.86	0	Polygon	+							248	80.57	224.88	0	Polygon	+
249	89.42	364.19	0	Polygon	+	249	100.1	352.5	0	Polygon	+							249	165.9	977.64	0	Polygon	+
250	123.58	443.8	0	Polygon	+	250	57.8	232.84	0	Polygon	+							250	219.26	826.4	0	Polygon	+
251	155.98	630.87	0	Polygon	+	251	74.93	202	0	Polygon	+							251	65.09	236.82	0	Polygon	+
252	116.76	475.64	0	Polygon	+	252	185.36	953.27	0	Polygon	+							252	83.98	312.95	0	Polygon	+
253	94.68	439.82	0	Polygon	+	253	218.1	1248.8	0	Polygon	+							253	105.86	536.34	0	Polygon	+
254	114.43	483.6	0	Polygon	+	254	87.38	248.76	0	Polygon	+							254	63.44	224.88	0	Polygon	+
255	333.61	3032.69	0	Polygon	+	255	256.98	1753.29	0	Polygon	+							255	106.48	316.43	0	Polygon	+
256	131.25	876.65	0	Polygon	+	256	117.45	344.29	0	Polygon	+							256	109.16	692.81	0	Polygon	+
257	73.8	262.45	0	Polygon	+	257	71.01	243.54	0	Polygon	+							257	198.54	1632.14	0	Polygon	+
258	58.48	216.92	0	Polygon	+	258	137.68	622.91	0	Polygon	+							258	58.97	224.88	0	Polygon	+
259	158.08	650.02	0	Polygon	+	259	142.16	710.47	0	Polygon	+							259	71.42	197.02	0	Polygon	+
260	73.28	319.66	0	Polygon	+	260	202.68	989.09	0	Polygon	+							260	274.11	2720.49	0	Polygon	+
261	152.03	637.33	0	Polygon	+	261	66.29	263.69	0	Polygon	+							261	75.41	292.55	0	Polygon	+
262	65.47	217.17	0	Polygon	+	262	120.78	623.9	0	Polygon	+							262	79.4	372.15	0	Polygon	+
263	103.03	489.57	0	Polygon	+	263	73.76	288.57	0	Polygon	+							263	85.73	352.25	0	Polygon	+
264	191.38	791.07	0	Polygon	+	264	85.04	276.63	0	Polygon	+							264	87.87	328.37	0	Polygon	+
265	66.36	249.26	0	Polygon	+	265	122.41	603	0	Polygon	+							265	385.49	1738.86	0	Polygon	+
266	228.09	1068.69	0	Polygon	+	266	161.62	758.23	0	Polygon	+							266	64.61	204.98	0	Polygon	+
267	64.13	256.72	0	Polygon	+	267	90.79	476.13	0	Polygon	+							267	99.15	547.28	0	Polygon	+
268	119.76	450.26	0	Polygon	+	268	65.78	220.9	0	Polygon	+							268	188.57	1104.02	0	Polygon	+
269	194.51	861.72	0	Polygon	+	269	180.72	1064.71	0	Polygon	+							269	93.08	361.21	0	Polygon	+
270	73.07	284.59	0	Polygon	+	270	94.68	340.31	0	Polygon	+							270	90.2	439.82	0	Polygon	+
271	161.14	770.17	0	Polygon	+	271	148.58	579.62	0	Polygon	+							271	108.3	340.31	0	Polygon	+
272	105.48	487.58	0	Polygon	+	272	271.57	1371.94	0	Polygon	+							272	141.02	960.23	0	Polygon	+
273	121.65	515.94	0	Polygon	+	273	70.45	204.98	0	Polygon	+
274	87.43	435.84	0	Polygon	+	274	106.65	400.01	0	Polygon	+
275	83.88	264.69	0	Polygon	+	275	129.94	900.03	0	Polygon	+
276	77.75	244.78	0	Polygon	+	276	163.65	1178.4	0	Polygon	+
277	123.58	547.28	0	Polygon	+	277	76.28	263.69	0	Polygon	+
278	103.14	411.95	0	Polygon	+	278	89.23	308.47	0	Polygon	+
279	67.43	208.96	0	Polygon	+	279	219.47	1337.11	0	Polygon	+
280	101.97	503.5	0	Polygon	+	280	303.01	1574.18	0	Polygon	+
281	64.61	248.76	0	Polygon	+	281	77.55	280.61	0	Polygon	+
282	150.65	668.68	0	Polygon	+	282	57.8	228.86	0	Polygon	+
283	183.03	821.92	0	Polygon	+	283	66.26	264.69	0	Polygon	+
284	57.31	224.88	0	Polygon	+	284	164.63	737.84	0	Polygon	+
285	78.72	284.59	0	Polygon	+	285	123.25	887.34	0	Polygon	+
286	101.97	419.91	0	Polygon	+	286	77.75	308.47	0	Polygon	+
287	198.99	754.25	0	Polygon	+	287	101	503.5	0	Polygon	+
288	101.97	348.27	0	Polygon	+	288	70.94	268.67	0	Polygon	+
289	114.63	328.37	0	Polygon	+	289	124.26	563.2	0	Polygon	+
290	95.36	372.15	0	Polygon	+	290	116.46	545.79	0	Polygon	+
291	74.24	284.59	0	Polygon	+	291	89.03	364.19	0	Polygon	+
292	149.2	921.92	0	Polygon	+	292	123.14	394.54	0	Polygon	+
293	125.95	543.8	0	Polygon	+	293	111.12	591.06	0	Polygon	+
294	154.64	959.24	0	Polygon	+	294	96.71	265.93	0	Polygon	+
295	138.37	575.14	0	Polygon	+	295	65.78	204.98	0	Polygon	+
296	309.6	1478.9	0	Polygon	+	296	65.78	276.63	0	Polygon	+
297	60.14	224.88	0	Polygon	+	297	149.55	695.05	0	Polygon	+
298	78.72	312.45	0	Polygon	+	298	90.69	380.11	0	Polygon	+
299	224.58	997.05	0	Polygon	+	299	238.4	1156.26	0	Polygon	+
300	74.93	265.68	0	Polygon	+	300	125.23	404.99	0	Polygon	+
301	157.13	724.9	0	Polygon	+	301	256.77	1193.94	0	Polygon	+
302	209.1	786.1	0	Polygon	+	302	201.6	1223.67	0	Polygon	+
303	67.43	244.78	0	Polygon	+	303	237.55	1273.67	0	Polygon	+
304	167.75	658.73	0	Polygon	+	304	416.46	3628.48	0	Polygon	+
305	74.24	348.27	0	Polygon	+	305	112.49	714.45	0	Polygon	+
306	199.67	1184.12	0	Polygon	+	306	95.16	427.87	0	Polygon	+
307	221.56	1024.91	0	Polygon	+	307	235.87	622.91	0	Polygon	+
308	81.34	351.5	0	Polygon	+	308	73.56	312.45	0	Polygon	+
309	103.63	332.35	0	Polygon	+	309	107.82	431.85	0	Polygon	+
310	68.91	220.9	0	Polygon	+	310	83.88	328.37	0	Polygon	+
311	129.22	539.32	0	Polygon	+	311	334.18	1179.64	0	Polygon	+
312	61.37	216.92	0	Polygon	+	312	100.32	336.33	0	Polygon	+
313	182.78	919.93	0	Polygon	+	313	66.95	304.49	0	Polygon	+
314	103.83	459.72	0	Polygon	+	314	88.35	483.6	0	Polygon	+
315	113.36	511.96	0	Polygon	+	315	97.3	455.24	0	Polygon	+
316	121.92	439.82	0	Polygon	+	316	76.58	252.74	0	Polygon	+
317	62.96	232.84	0	Polygon	+	317	67.43	268.67	0	Polygon	+
318	67.43	208.96	0	Polygon	+	318	87.44	317.42	0	Polygon	+
319	78.23	272.65	0	Polygon	+	319	83.76	266.18	0	Polygon	+
320	93.51	312.45	0	Polygon	+	320	221.69	1384.37	0	Polygon	+
321	149	734.35	0	Polygon	+	321	77.06	268.67	0	Polygon	+
322	73.76	300.51	0	Polygon	+	322	72.59	204.98	0	Polygon	+
323	101	296.53	0	Polygon	+	323	98.7	341.3	0	Polygon	+
324	535.07	4138.44	0	Polygon	+	324	85.73	340.31	0	Polygon	+
325	90.69	467.68	0	Polygon	+	325	86.8	340.81	0	Polygon	+
326	82.22	312.45	0	Polygon	+	326	255.51	1342.08	0	Polygon	+
327	65.78	248.76	0	Polygon	+	327	155.5	503.5	0	Polygon	+
328	120.27	754.25	0	Polygon	+	328	76.68	348.77	0	Polygon	+
329	94.68	364.19	0	Polygon	+	329	82.71	443.8	0	Polygon	+
330	190.77	1116.7	0	Polygon	+	330	83.88	221.9	0	Polygon	+
331	99.84	360.21	0	Polygon	+	331	83.39	228.86	0	Polygon	+
332	82.32	293.04	0	Polygon	+	332	76.58	260.71	0	Polygon	+
333	261.07	1089.84	0	Polygon	+	333	66.26	252.74	0	Polygon	+
334	166.1	1204.02	0	Polygon	+	334	96.43	523.9	0	Polygon	+
335	64.13	220.9	0	Polygon	+	335	64.13	260.71	0	Polygon	+
336	101.88	503	0	Polygon	+	336	80.27	246.03	0	Polygon	+
337	68.6	272.65	0	Polygon	+	337	150.99	840.82	0	Polygon	+
338	236.75	1367.21	0	Polygon	+	338	491.97	3172.74	0	Polygon	+
339	87.38	260.71	0	Polygon	+	339	158.32	1282.88	0	Polygon	+
340	103.88	526.14	0	Polygon	+	340	170.09	1060.73	0	Polygon	+
341	221.94	897.04	0	Polygon	+	341	78.23	340.31	0	Polygon	+
342	79.4	224.88	0	Polygon	+	342	94.68	260.71	0	Polygon	+
343	82.22	443.8	0	Polygon	+	343	103.14	328.37	0	Polygon	+
344	73.76	308.47	0	Polygon	+	344	72.59	352.25	0	Polygon	+
345	56.15	212.94	0	Polygon	+	345	167.58	1333.87	0	Polygon	+
346	58.48	220.9	0	Polygon	+	346	126.4	837.84	0	Polygon	+
347	99.87	361.45	0	Polygon	+	347	73.44	344.04	0	Polygon	+
348	117.93	507.48	0	Polygon	+	348	68.6	228.86	0	Polygon	+
349	123.83	649.27	0	Polygon	+	349	960.62	5964.37	0	Polygon	+
350	197.33	1116.45	0	Polygon	+	350	84.62	253.74	0	Polygon	+
351	66.95	212.94	0	Polygon	+	351	155.78	973.17	0	Polygon	+
352	75.41	204.98	0	Polygon	+	352	92.03	379.86	0	Polygon	+
353	124.74	463.7	0	Polygon	+	353	160.94	519.42	0	Polygon	+
354	66.65	214.43	0	Polygon	+	354	101.97	523.4	0	Polygon	+
355	117.45	463.7	0	Polygon	+	355	111.81	372.15	0	Polygon	+
356	54.49	204.98	0	Polygon	+	356	128.05	571.16	0	Polygon	+
357	107.57	433.35	0	Polygon	+	357	214.78	1226.66	0	Polygon	+
358	97.87	528.62	0	Polygon	+	358	83.7	371.41	0	Polygon	+
359	175.25	933.36	0	Polygon	+	359	690.37	6160.65	0	Polygon	+
360	724.88	3835.2	0	Polygon	+	360	515.27	4585.72	0	Polygon	+
361	58.48	236.82	0	Polygon	+	361	67.43	296.53	0	Polygon	+
362	70.94	221.9	0	Polygon	+	362	292.09	1944.34	0	Polygon	+
363	87.87	356.23	0	Polygon	+	363	71.42	228.86	0	Polygon	+
364	97.5	372.15	0	Polygon	+	364	392.05	2171.22	0	Polygon	+
365	91.86	523.4	0	Polygon	+	365	179.44	913.46	0	Polygon	+
366	101.32	414.94	0	Polygon	+	366	68.84	318.92	0	Polygon	+
367	242.47	1263.97	0	Polygon	+	367	181.26	899.53	0	Polygon	+
368	61.79	204.98	0	Polygon	+	368	64.61	232.84	0	Polygon	+
369	124.44	775.9	0	Polygon	+	369	171.29	661.71	0	Polygon	+
370	85.09	243.29	0	Polygon	+	370	212.34	1158.74	0	Polygon	+
371	99.66	485.59	0	Polygon	+	371	102.66	388.07	0	Polygon	+
372	140.41	910.98	0	Polygon	+	372	96.33	499.52	0	Polygon	+
373	97.6	575.64	0	Polygon	+	373	63.92	229.86	0	Polygon	+
374	89.23	312.45	0	Polygon	+	374	72.11	264.69	0	Polygon	+
375	78.23	356.23	0	Polygon	+	375	109.47	344.29	0	Polygon	+
376	93.02	332.35	0	Polygon	+	376	74.93	220.9	0	Polygon	+
377	62.37	221.4	0	Polygon	+	377	222.17	1093.07	0	Polygon	+
378	62.47	201	0	Polygon	+	378	69.77	244.78	0	Polygon	+
379	165.61	622.91	0	Polygon	+	379	77.75	220.9	0	Polygon	+
380	172.91	989.09	0	Polygon	+	380	85.12	298.02	0	Polygon	+
381	85.04	360.21	0	Polygon	+	381	60.62	220.9	0	Polygon	+
382	77.06	312.45	0	Polygon	+	382	62.96	220.9	0	Polygon	+
383	124.3	899.78	0	Polygon	+	383	566.7	3480.21	0	Polygon	+
384	64.64	227.37	0	Polygon	+	384	99.89	338.57	0	Polygon	+
385	122.07	616.44	0	Polygon	+	385	216.6	1008.99	0	Polygon	+
386	132.52	626.89	0	Polygon	+	386	81.74	300.51	0	Polygon	+
387	73.07	260.71	0	Polygon	+	387	101.49	551.26	0	Polygon	+
388	94.68	308.47	0	Polygon	+	388	264.28	1164.22	0	Polygon	+
389	141.67	658.73	0	Polygon	+	389	67.43	224.88	0	Polygon	+
390	88.35	368.17	0	Polygon	+	390	121.44	427.87	0	Polygon	+
391	67.91	220.9	0	Polygon	+	391	145.86	674.65	0	Polygon	+
392	69.08	256.72	0	Polygon	+	392	156.23	1085.11	0	Polygon	+
393	76.1	276.63	0	Polygon	+	393	191.75	868.93	0	Polygon	+
394	82.22	204.98	0	Polygon	+	394	78.92	252.74	0	Polygon	+
395	70.45	308.47	0	Polygon	+	395	94.19	392.05	0	Polygon	+
396	175.25	905.5	0	Polygon	+	396	176.42	978.14	0	Polygon	+
397	181.57	810.97	0	Polygon	+	397	146.35	758.23	0	Polygon	+
398	69.77	224.88	0	Polygon	+	398	105.96	539.32	0	Polygon	+
399	68.6	288.57	0	Polygon	+	399	62.96	256.72	0	Polygon	+
400	110.44	507.48	0	Polygon	+	400	255.62	1375.17	0	Polygon	+
401	88.63	405.24	0	Polygon	+	401	78.61	268.91	0	Polygon	+
402	72.59	205.98	0	Polygon	+	402	104.35	389.56	0	Polygon	+
403	787.21	4464.33	0	Polygon	+	403	65.33	311.45	0	Polygon	+
404	162.59	913.46	0	Polygon	+	404	61.79	236.82	0	Polygon	+
405	66.46	216.92	0	Polygon	+	405	102.17	392.05	0	Polygon	+
406	84.26	364.69	0	Polygon	+	406	66.95	224.88	0	Polygon	+
407	166.97	864.7	0	Polygon	+	407	94.19	368.17	0	Polygon	+
408	152.17	788.09	0	Polygon	+	408	749.03	3053.09	0	Polygon	+
409	58.97	212.94	0	Polygon	+	409	67.12	278.86	0	Polygon	+
410	82.22	344.29	0	Polygon	+	410	78.23	276.63	0	Polygon	+
411	64.61	212.94	0	Polygon	+	411	1027.57	5484.76	0	Polygon	+
412	250.64	1452.04	0	Polygon	+	412	184.22	1095.56	0	Polygon	+
413	330.71	1494.83	0	Polygon	+	413	256.89	2670.24	0	Polygon	+
414	112.21	543.05	0	Polygon	+	414	148.31	486.58	0	Polygon	+
415	230.91	821.92	0	Polygon	+	415	64.13	221.9	0	Polygon	−
416	171.15	1183.62	0	Polygon	+	416	84.94	244.54	0	Polygon	+
417	163.84	786.84	0	Polygon	+	417	77.75	268.67	0	Polygon	+
418	73.07	232.84	0	Polygon	+	418	321.91	2753.32	0	Polygon	+
419	66.46	197.02	0	Polygon	+	419	66.95	276.63	0	Polygon	+
420	184.88	1391.09	0	Polygon	+	420	81.74	376.13	0	Polygon	+
421	141.19	687.58	0	Polygon	+	421	64.13	252.74	0	Polygon	+
422	310.11	1832.9	0	Polygon	+	422	131.09	663.45	0	Polygon	+
423	90	237.82	0	Polygon	+	423	195.88	1133.37	0	Polygon	+
						424	159.19	1108	0	Polygon	+
						425	359.03	2522.47	0	Polygon	+
						426	82.22	253.74	0	Polygon	+
						427	294.24	1719.46	0	Polygon	+
						428	60.82	233.84	0	Polygon	+
						429	200.67	549.27	0	Polygon	+
						430	129.69	685.59	0	Polygon	+
						431	155.98	786.1	0	Polygon	+
						432	65.78	225.88	0	Polygon	+
						433	668.08	4050.13	0	Polygon	+
						434	76.58	272.65	0	Polygon	+
						435	149.65	670.67	0	Polygon	+
						436	83.39	204.98	0	Polygon	+
						437	293.18	1594.08	0	Polygon	+
						438	187.22	918.44	0	Polygon	+
						439	111.81	547.28	0	Polygon	+
						440	73.45	236.33	0	Polygon	+
						441	94.68	411.95	0	Polygon	+
						442	251.14	966.2	0	Polygon	+
						443	72.59	252.74	0	Polygon	+
						444	100.8	324.39	0	Polygon	+
						445	249.97	1590.1	0	Polygon	+
						446	62.96	204.98	0	Polygon	+
						447	74.07	310.46	0	Polygon	+
						448	163.28	845.8	0	Polygon	+
						449	595.93	3679.97	0	Polygon	+
						450	162.11	758.23	0	Polygon	+
						451	78.23	284.59	0	Polygon	+
						452	108.09	459.72	0	Polygon	+
						453	449.55	2877.21	0	Polygon	+
						454	106.16	559.22	0	Polygon	+
						455	235.17	884.36	0	Polygon	+
						456	70.45	272.65	0	Polygon	+
						457	267.1	1367.21	0	Polygon	+
						458	77.75	312.45	0	Polygon	+
						459	162.9	947.29	0	Polygon	+
						460	179.93	897.79	0	Polygon	+
						461	144.49	523.4	0	Polygon	+
						462	212.3	1132.62	0	Polygon	+
						463	101.97	419.91	0	Polygon	+
						464	317.49	1558.26	0	Polygon	+
						465	88.35	332.35	0	Polygon	+
						466	64.13	264.69	0	Polygon	+
						467	533.72	5438.98	0	Polygon	+
						468	142.36	865.7	0	Polygon	+
						469	286.27	1901.06	0	Polygon	+
						470	71.42	256.72	0	Polygon	+
						471	73.76	252.74	0	Polygon	+
						472	159.77	507.48	0	Polygon	+
						473	223	921.17	0	Polygon	+
						474	113.63	545.29	0	Polygon	+
						475	90.28	279.86	0	Polygon	+
						476	310.96	1620.2	0	Polygon	+
						477	73.76	237.82	0	Polygon	+
						478	130.15	522.65	0	Polygon	+
						479	63.64	224.88	0	Polygon	+
						480	229.46	1208	0	Polygon	+
						481	104.69	429.37	0	Polygon	+
						482	181.19	616.69	0	Polygon	+
						483	69.59	228.61	0	Polygon	+
						484	383.69	3044.13	0	Polygon	+
						485	66.95	252.74	0	Polygon	+
						486	68.12	244.78	0	Polygon	+
						487	137.88	861.72	0	Polygon	+
						488	73.07	284.59	0	Polygon	+
						489	65.29	244.78	0	Polygon	+
						490	99.15	376.13	0	Polygon	+
						491	61.79	228.86	0	Polygon	+
						492	193.83	1148.3	0	Polygon	+
						493	160.23	1368.95	0	Polygon	+
						494	111.12	411.95	0	Polygon	+
						495	238.89	1048.79	0	Polygon	+
						496	92.54	316.43	0	Polygon	+
						497	129.22	634.85	0	Polygon	+
						498	85.04	292.55	0	Polygon	+
						499	117.63	561.71	0	Polygon	+
						500	97.5	443.8	0	Polygon	+
						501	1072.38	6554.94	0	Polygon	+
						502	93.51	208.96	0	Polygon	+
						503	204.83	1602.04	0	Polygon	+
						504	83.39	232.84	0	Polygon	+
						505	251.32	1591.1	0	Polygon	+
						506	148	539.32	0	Polygon	+
						507	194.51	782.12	0	Polygon	+
						508	96.81	336.33	0	Polygon	+
						509	57.8	201	0	Polygon	+
						510	409.78	4412.08	0	Polygon	+
						511	117.96	534.35	0	Polygon	+
						512	130.76	889.58	0	Polygon	+
						513	132.24	451.76	0	Polygon	+
						514	117.45	694.55	0	Polygon	+
						515	113.94	666.69	0	Polygon	+
						516	81.05	289.56	0	Polygon	+
						517	202.49	1494.58	0	Polygon	+
						518	92.06	427.87	0	Polygon	+
						519	56.15	204.98	0	Polygon	+
						520	246.67	974.16	0	Polygon	+
						521	66.95	197.02	0	Polygon	+
						522	61.3	208.96	0	Polygon	+
						523	324.3	1354.52	0	Polygon	+
						524	108.44	468.17	0	Polygon	+
						525	132.72	555.24	0	Polygon	+
						526	61.3	224.88	0	Polygon	+
						527	82.51	285.58	0	Polygon	+
						528	138.37	626.89	0	Polygon	+
						529	210.47	893.56	0	Polygon	+
						530	466.62	2476.45	0	Polygon	+
						531	57.8	232.84	0	Polygon	+
						532	404.81	1782.15	0	Polygon	+
						533	144.29	803.76	0	Polygon	+
						534	108.69	530.86	0	Polygon	+
						535	93.18	319.91	0	Polygon	+
						536	127.57	364.19	0	Polygon	+
						537	178.95	849.78	0	Polygon	+
						538	69.28	224.88	0	Polygon	+
						539	130	643.3	0	Polygon	+
						540	142.84	579.12	0	Polygon	+
						541	112.29	507.48	0	Polygon	+
						542	117.93	372.15	0	Polygon	+
						543	70.94	332.35	0	Polygon	+
						544	62.27	244.78	0	Polygon	+
						545	68.29	250.75	0	Polygon	+
						546	90.2	372.15	0	Polygon	+
						547	158.8	750.27	0	Polygon	+
						548	222.16	905.5	0	Polygon	+
						549	95.36	559.22	0	Polygon	+
						550	215.43	1211.98	0	Polygon	+
						551	146.1	1033.86	0	Polygon	+
						552	71.11	276.38	0	Polygon	+
						553	144.4	967.69	0	Polygon	+
						554	103.83	312.45	0	Polygon	+
						555	89.52	451.76	0	Polygon	+
						556	85.73	328.37	0	Polygon	+
						557	56.15	216.92	0	Polygon	+
						558	73.76	304.49	0	Polygon	+
						559	109.95	551.26	0	Polygon	+
						560	81.05	419.91	0	Polygon	+
						561	214.36	1154.27	0	Polygon	+
						562	88.45	400.51	0	Polygon	+
						563	83.88	308.47	0	Polygon	+
						564	104.79	415.93	0	Polygon	+
						565	284.03	1243.82	0	Polygon	+
						566	61.79	204.98	0	Polygon	+
						567	79.89	340.31	0	Polygon	+
						568	79.4	244.78	0	Polygon	+
						569	89.03	244.78	0	Polygon	+
						570	90.69	439.82	0	Polygon	+
						571	88.35	348.27	0	Polygon	+
						572	134.41	564.2	0	Polygon	+
						573	111.12	662.71	0	Polygon	+
						574	73.76	324.39	0	Polygon	+
						575	128.25	511.46	0	Polygon	+
						576	184.88	869.68	0	Polygon	+
						577	395.04	2327.19	0	Polygon	+
						578	103.14	324.39	0	Polygon	+
						579	60.87	217.42	0	Polygon	+
						580	62.66	202.99	0	Polygon	+
						581	223.46	1035.11	0	Polygon	+
						582	57.8	212.94	0	Polygon	+
						583	85.04	304.49	0	Polygon	+
						584	172.8	772.16	0	Polygon	+
						585	119.99	439.82	0	Polygon	+
						586	85.04	352.25	0	Polygon	+
						587	145.18	630.87	0	Polygon	+
						588	94.19	224.88	0	Polygon	+
						589	213.78	1080.63	0	Polygon	+
						590	77.06	288.57	0	Polygon	+
						591	125	582.11	0	Polygon	+
						592	133.21	599.02	0	Polygon	+
						593	111.12	766.19	0	Polygon	+
						594	74.24	288.57	0	Polygon	+
						595	79.44	385.34	0	Polygon	+
						596	80.26	371.41	0	Polygon	+
						597	573.02	3847.39	0	Polygon	+
						598	396.68	2636.65	0	Polygon	+
						599	97.01	479.62	0	Polygon	+
						600	65.29	268.67	0	Polygon	+
						601	285.76	1425.17	0	Polygon	+
						602	81.74	300.51	0	Polygon	+
						603	87.38	384.09	0	Polygon	+
						604	113.94	483.6	0	Polygon	+
						605	64.61	264.69	0	Polygon	+
						606	60.14	216.92	0	Polygon	+
						607	115.42	375.14	0	Polygon	+
						608	71.42	212.94	0	Polygon	+
						609	65.01	266.43	0	Polygon	+
						610	96.81	443.8	0	Polygon	+
						611	131.56	686.59	0	Polygon	+
						612	398.02	4430.24	0	Polygon	+
						613	330.28	2413.51	0	Polygon	+
						614	112.29	519.42	0	Polygon	+
						615	209.82	1016.95	0	Polygon	+
						616	64.31	217.92	0	Polygon	+
						617	91.86	463.7	0	Polygon	+
						618	355.96	2260.77	0	Polygon	+
						619	144.39	597.78	0	Polygon	+
						620	57.31	208.96	0	Polygon	+
						621	93.51	316.43	0	Polygon	+
						622	136.71	738.33	0	Polygon	+
						623	68.6	208.96	0	Polygon	+
						624	123.28	591.56	0	Polygon	+
						625	110.64	384.09	0	Polygon	+
						626	108.98	491.56	0	Polygon	+
						627	77.06	304.49	0	Polygon	+
						628	77.33	285.83	0	Polygon	+
						629	61.3	256.72	0	Polygon	+
						630	94.68	439.82	0	Polygon	+
						631	64.61	272.65	0	Polygon	+
						632	67.43	240.8	0	Polygon	+
						633	227.91	1529.4	0	Polygon	+
						634	196.17	1391.09	0	Polygon	+
						635	96.53	419.91	0	Polygon	+
						636	79.78	375.14	0	Polygon	+
						637	69.28	236.82	0	Polygon	+
						638	361.5	1781.15	0	Polygon	+
						639	63.7	234.83	0	Polygon	+
						640	190.04	722.41	0	Polygon	+
						641	87.87	431.85	0	Polygon	+
						642	69.77	288.57	0	Polygon	+
						643	125.91	345.28	0	Polygon	+
						644	70.84	261.2	0	Polygon	+
						645	86.21	332.35	0	Polygon	+
						646	78.92	352.25	0	Polygon	+
						647	171.74	845.8	0	Polygon	+
						648	115.6	595.04	0	Polygon	+
						649	242.15	1456.02	0	Polygon	+
						650	57.8	201	0	Polygon	+
						651	285.03	1337.36	0	Polygon	+
						652	96.38	309.71	0	Polygon	+
						653	123.58	606.99	0	Polygon	+
						654	101.08	272.65	0	Polygon	+
						655	96.53	257.72	0	Polygon	+
						656	94.19	340.31	0	Polygon	+
						657	91.42	367.18	0	Polygon	+
						658	86.7	340.31	0	Polygon	+
						659	110.2	345.04	0	Polygon	+
						660	95.36	273.64	0	Polygon	+
						661	90.2	384.09	0	Polygon	+
						662	57.8	201	0	Polygon	+
						663	138.65	519.42	0	Polygon	+
						664	400.39	1965.98	0	Polygon	+
						665	73.76	316.43	0	Polygon	+
						666	85.63	372.65	0	Polygon	+
						667	132.42	497.53	0	Polygon	+
						668	128.25	646.79	0	Polygon	+
						669	534.09	2035.89	0	Polygon	+
						670	140.02	1116.45	0	Polygon	+
						671	468.12	4110.83	0	Polygon	+
						672	58.97	197.02	0	Polygon	+
						673	62.96	240.8	0	Polygon	+
						674	65.78	216.92	0	Polygon	+
						675	91.55	461.21	0	Polygon	+
						676	76.28	381.6	0	Polygon	+
						677	73.76	284.59	0	Polygon	+
						678	69.18	266.18	0	Polygon	+
						679	76.58	240.8	0	Polygon	+
						680	181.86	599.02	0	Polygon	+
						681	79.4	324.39	0	Polygon	+
						682	80.37	296.53	0	Polygon	+
						683	404.66	2497.84	0	Polygon	+
						684	198.99	1223.92	0	Polygon	+
						685	58.97	197.02	0	Polygon	+
						686	86.21	364.19	0	Polygon	+
						687	69.08	276.63	0	Polygon	+
						688	140.55	421.66	0	Polygon	+
						689	94.37	336.08	0	Polygon	+
						690	147.52	917.44	0	Polygon	+
						691	164.24	881.62	0	Polygon	+
						692	150.34	754.25	0	Polygon	+
						693	69.77	265.68	0	Polygon	+
						694	133.21	710.47	0	Polygon	+
						695	279.36	1594.08	0	Polygon	+
						696	54.98	216.92	0	Polygon	+
						697	118.11	372.15	0	Polygon	+
						698	118.17	424.39	0	Polygon	+
						699	69.08	284.59	0	Polygon	+
						700	65.78	284.59	0	Polygon	+
						701	64.13	236.82	0	Polygon	+
						702	93.02	380.11	0	Polygon	+
						703	69.95	258.71	0	Polygon	+
						704	79.4	324.39	0	Polygon	+
						705	67.43	272.65	0	Polygon	+
						706	82.22	384.09	0	Polygon	+
						707	236.55	897.54	0	Polygon	+
						708	137.2	447.78	0	Polygon	+
						709	107.13	380.11	0	Polygon	+
						710	130.87	806	0	Polygon	+
						711	66.51	265.18	0	Polygon	+
						712	302.19	1835.38	0	Polygon	+
						713	241.41	1669.21	0	Polygon	+
						714	144.88	683.11	0	Polygon	+
						715	139.13	654.5	0	Polygon	+
						716	155.1	571.16	0	Polygon	+
						717	133.21	587.08	0	Polygon	+
						718	103.63	376.13	0	Polygon	+
						719	236.83	1239.84	0	Polygon	+
						720	132.94	554.74	0	Polygon	+
						721	133.21	690.57	0	Polygon	+
						722	73.76	300.51	0	Polygon	+
						723	91.37	280.61	0	Polygon	+
						724	102	389.07	0	Polygon	+
						725	457.12	2330.42	0	Polygon	+
						726	64.86	247.52	0	Polygon	+
						727	62.55	247.52	0	Polygon	+
						728	126.1	683.11	0	Polygon	+
						729	68.3	249.26	0	Polygon	+
						730	71.9	236.82	0	Polygon	+
						731	67.91	204.98	0	Polygon	+
						732	84.73	482.35	0	Polygon	+
						733	139.23	816.69	0	Polygon	+
						734	109.95	654.75	0	Polygon	+
						735	58.48	204.98	0	Polygon	+
						736	77.58	253.74	0	Polygon	+
						737	260.42	1663.24	0	Polygon	+
						738	57.8	201	0	Polygon	+
						739	57.31	220.9	0	Polygon	+
						740	247.93	903.51	0	Polygon	+
						741	153.44	738.33	0	Polygon	+
						742	111.81	535.34	0	Polygon	+
						743	129.45	400.01	0	Polygon	+
						744	56.63	212.94	0	Polygon	+
						745	99.35	348.27	0	Polygon	+
						746	99.84	419.91	0	Polygon	+
						747	79.12	314.19	0	Polygon	+
						748	75.68	287.07	0	Polygon	+
						749	76.19	313.94	0	Polygon	+
						750	61.79	232.84	0	Polygon	+
						751	98.18	415.93	0	Polygon	+
						752	211.93	1197.05	0	Polygon	+
						753	94.19	427.87	0	Polygon	+
						754	82.71	344.29	0	Polygon	+
						755	60.14	220.9	0	Polygon	+
						756	129.22	527.38	0	Polygon	+
						757	89.35	394.04	0	Polygon	+
						758	72.17	291.55	0	Polygon	+
						759	215.83	870.68	0	Polygon	+
						760	116.76	384.09	0	Polygon	+
						761	76.1	316.43	0	Polygon	+
						762	122.41	475.64	0	Polygon	+
						763	90.2	455.74	0	Polygon	+
						764	129.94	653.5	0	Polygon	+
						765	66.64	231.1	0	Polygon	+
						766	115.8	583.1	0	Polygon	+
						767	71.93	271.65	0	Polygon	+
						768	70.25	216.92	0	Polygon	+
						769	120.1	500.51	0	Polygon	+
						770	113.46	435.84	0	Polygon	+
						771	66.85	289.06	0	Polygon	+
						772	423.29	3307.07	0	Polygon	+
						773	74.93	304.49	0	Polygon	+
						774	82.96	219.16	0	Polygon	+
						775	235.91	1669.96	0	Polygon	+
						776	76.58	332.35	0	Polygon	+
						777	192.35	1063.47	0	Polygon	+
						778	108.3	348.27	0	Polygon	+
						779	138.37	742.31	0	Polygon	+
						780	69.94	332.6	0	Polygon	+
						781	107.03	425.39	0	Polygon	+
						782	310.15	1791.35	0	Polygon	+
						783	148.69	595.04	0	Polygon	+
						784	72.59	264.69	0	Polygon	+
						785	87.38	272.65	0	Polygon	+
						786	130.49	742.81	0	Polygon	+
						787	104.79	392.05	0	Polygon	+
						788	62.65	218.66	0	Polygon	+
						789	62.96	248.76	0	Polygon	+
						790	69.77	284.59	0	Polygon	+
						791	79.43	302.99	0	Polygon	+
						792	132.07	499.52	0	Polygon	+
						793	170.26	693.56	0	Polygon	+
						794	197.82	710.47	0	Polygon	+
						795	103.34	491.56	0	Polygon	+
						796	56.15	216.92	0	Polygon	−
						797	68.6	208.96	0	Polygon	+
						798	116.76	933.36	0	Polygon	+
						799	716.75	4404.12	0	Polygon	+
						800	151.92	999.54	0	Polygon	+
						801	164.58	717.69	0	Polygon	+
						802	55.08	202.49	0	Polygon	+
						803	81.05	280.61	0	Polygon	+
						804	120.27	443.8	0	Polygon	+
						805	148.75	927.64	0	Polygon	+
						806	222.93	1192.08	0	Polygon	+
						807	92.34	308.47	0	Polygon	+
						808	75.58	351.01	0	Polygon	+
						809	182.09	790.08	0	Polygon	+
						810	66.46	232.84	0	Polygon	+
						811	124.26	455.74	0	Polygon	+
						812	62.66	272.15	0	Polygon	+
						813	301.05	1521.44	0	Polygon	+
						814	328.89	2403.06	0	Polygon	+
						815	61.79	244.78	0	Polygon	+
						816	79.4	296.53	0	Polygon	+
						817	60.82	236.82	0	Polygon	+
						818	79.4	344.29	0	Polygon	+
						819	86.7	471.66	0	Polygon	+
						820	72.59	336.33	0	Polygon	+
						821	66.46	260.71	0	Polygon	−
						822	121.13	692.06	0	Polygon	+
						823	198.5	1629.9	0	Polygon	+
						824	141.67	758.23	0	Polygon	+
						825	85.73	292.55	0	Polygon	+
						826	62.96	240.8	0	Polygon	+
						827	145.66	742.31	0	Polygon	+
						828	87.08	500.76	0	Polygon	+
						829	134.86	559.22	0	Polygon	+
						830	71.42	272.65	0	Polygon	+
						831	61.79	272.65	0	Polygon	+
						832	177.08	856	0	Polygon	+
						833	291.86	1522.94	0	Polygon	+
						834	138.89	816.94	0	Polygon	+
						835	150.51	599.27	0	Polygon	+
						836	156.71	818.43	0	Polygon	+
						837	126.33	775.9	0	Polygon	+
